# Supplementary material for: Key Genetic Components of Fibrosis in Diabetic Nephropathy: An Updated Systematic Review and Meta-Analysis
Source: Int J Mol Sci. 2022 Dec 5;23(23):15331. doi: 10.3390/ijms232315331 (PMC9736240; doi:10.3390/ijms232315331)
Supplement: Supplementary file 1 [file ijms-23-15331-s001.zip]

Archive with 10 entries (10 files):
- Supplementary Table S1.docx
- Supplementary Table S2.docx
- Supplementary Table S3.docx
- Supplementary Table S4.docx
- Supplementary Table S5.docx
- Supplementary Table S6.docx
- Supplementary Table S7 NOTCH.docx
- Supplementary Table S8 JAK.docx
- Supplementary Table S9 demo 2.docx
- Table Fibrosis only non sig status S10-S12.docx
